# Supplementary material for: Specific Aspects of SELEX Protocol: Different Approaches for ssDNA Generation
Source: Methods Protoc. 2025 Apr 6;8(2):36. doi: 10.3390/mps8020036 (PMC12029403; doi:10.3390/mps8020036)
Supplement: Supplementary file 1 [file mps-08-00036-s001.zip]

Archive with 1 entries (1 files):
- mps-3504762-supplementary.pdf
